# Supplementary material for: Disparities in Lung Cancer: miRNA Isoform Characterization in Lung Adenocarcinoma
Source: Cancers (Basel). 2022 Feb 2;14(3):773. doi: 10.3390/cancers14030773 (PMC8833952; doi:10.3390/cancers14030773)
Supplement: Supplementary file 1 [file cancers-14-00773-s001.zip]

Archive with 7 entries (6 files):
- cancers-1555527-supp/
- cancers-1555527-supp/Figures S1-S6.docx
- cancers-1555527-supp/Table S1.xlsx
- cancers-1555527-supp/Table S2.xlsx
- cancers-1555527-supp/Table S3.xlsx
- cancers-1555527-supp/Table S4.xlsx
- cancers-1555527-supp/Table S5.xlsx
